# Supplementary material for: Genome Reduction and Secondary Metabolism of the Marine Sponge-Associated Cyanobacterium Leptothoe
Source: Mar Drugs. 2021 May 24;19(6):298. doi: 10.3390/md19060298 (PMC8225149; doi:10.3390/md19060298)
Supplement: Supplementary file 1 [file marinedrugs-19-00298-s001.zip]

Archive with 1 entries (1 files):
- marinedrugs-1224719-supplementary.pdf
